# Supplementary material for: Comparative Analysis of Amino Acid and Biogenic Amine Compositions of Fermented Grape Beverages
Source: Metabolites. 2023 Jul 27;13(8):892. doi: 10.3390/metabo13080892 (PMC10456964; doi:10.3390/metabo13080892)
Supplement: Supplementary file 1 [file metabolites-13-00892-s001.zip]

Archive with 3 entries (3 files):
- metabolites-2513780-supplementary/Figure S1.pdf
- metabolites-2513780-supplementary/Table S1.xlsx
- metabolites-2513780-supplementary/Table S2.xlsx
