# Supplementary material for: Comparative Analysis of Amino Acid and Biogenic Amine Compositions of Fermented Grape Beverages
Source: Metabolites. 2023 Jul 27;13(8):892. doi: 10.3390/metabo13080892 (PMC10456964; doi:10.3390/metabo13080892)
Supplement: Supplementary file 1 [file metabolites-13-00892-s001.zip › metabolites-2513780-supplementary/Table S1.xlsx]

## Sheet: Supplementary table 1
Table S1. The concentration (mg/L) of amino acids and biogenic amines in wine and wine vinegar samples found in scientific literature as reported by various groups.
Reference	Wine type	Value (mg/L)	His	Asn	Tau	Ser	Gln	Arg	Gly	Asp	Glu	Cit	Thr	Ala	Pro	Orn	Cys	Lys	Tyr	Met	Val	Ile	Leu	Phe	Trp
This study	Furmint (n=8)	Mean	3.167	2.665	0.66	1.759	1.819	9.497	2.839	1.576	2.971	0.193	1.372	4.202	90.577	0.23	0.393	2.152	3.743	1.167	2.238	1.451	5.187	5.141	0.282
		Range	0.72-5.93	1.78-3.66	0.38-1.01	1.35-2.52	1.15-2.74	2.86-40.40	2.43-3.35	1.00-2.38	2.26-4.07	0.05-0.41	1.01-1.80	3.26-5.18	54.04-119.90	0.07-0.57	0.23-0.55	1.07-3.89	2.13-5.92	0.76-1.80	1.58-3.13	1.01-2.43	3.47-8.05	3.53-7.27	0.06-0.72
This study	Aszú (n=8)	Mean	0.498	1.655	0.426	0.93	0.552	6.661	1.991	1.658	1.069	2.833	0.637	4.026	50.93	0.111	0.08	0.529	2.843	0.359	2.825	2.206	3.476	4.096	0.045
		Range	0.10-1.14	0.09-3.49	0.05-0.74	0.07-2.76	0.03-1.35	nd-15.24	0.30-3.12	0.19-3.81	0.13-1.70	0.19-5.54	0.07-1.66	1.08-8.51	19.64-103.20	0.05-0.21	0.04-0.15	0.05-1.03	0.29-7.49	0.02-0.86	0.58-4.78	0.29-3.26	0.55-5.69	0.88-5.92	nd-0.18
This study	Essence (n=2)	Mean	0.594	2.316	0.488	1.697	0.425	8.274	2.066	1.754	0.925	0.3	1.016	5.804	40.256	0.053	0.078	0.636	2.557	0.062	2.742	2.338	3.4	4.131	nd
		Range	0.45-0.74	1.40-3.23	0.21-0.77	1.33-2.07	0.13-0.72	6.32-10.23	1.63-2.50	1.11-2.40	0.76-1.09	0.05-0.55	0.80-1.29	4.71-6.90	31.58-48.93	0.03-0.07	0.03-0.13	0.41-0.87	1.45-3.66	0.02-0.1	1.22-4.26	1.66-3.01	2.90-3.90	3.62-4.65	nd
This study	WV (n=4)	Mean	0.637	0.578	0.041	1.411	nd	6.19	1.187	1.894	1.809	nd	1.275	2.676	19.54	0.151	0.021	1.405	3.067	0.274	1.854	1.672	2	2.677	nd
		Range	0.04-1.16	0.15-0.88	0.02-0.07	0.59-2.27		0.17-16.74	0.83-1.49	1.04-3.56	1.43-2.39		0.40-1.83	1.89-3.80	10.04-36.84	0.05-0.31	nd-0.04	0.46-2.54	2.16-3.80	0.01-0.71	1.03-3.13	0.97-2.40	1.54-3.17	1.96-3.31
Valero et al. [28]	Sherry wine	Range	0.02-0.06	nd-0.04	-	nd	nd-0.02	0.22-1.29	0.13-0.14	nd	nd	-	0.31	0.24-0.29	6.52-6.87	0.08-0.12	0.21-0.47	nd-0.01	0.03	nd-0.02	0.03-0.05	-	0.83-0.9	-	0.16-0.32
Kutlan et al [40]	Hungarian white wine	Mean	-	5.56	-	5.8	nd	50	7.5	8.12	18.3	-	3.24	18.3	-	-	-	14	3.7	1.52	3.08	1.98	7.68	4.24	5.44
Soufleros et al [19]	Greek white (n=47)	Mean	15.7	10.8	-	11.1	0.75	104.3	12	25.1	35.9	-	21.7	37.9	-	12.5	-	36.9	14.7	4.75	10.5	7.28	24.3	24	2.45
Soufleros et al [37]	Roditis (n=15)	Mean	14.4	10.7	-	10.4	0.84	75.1	10.6	26.7	35.5	-	18.5	30.9	-	17.2	-	42.8	15.6	5.11	12.6	8.21	27.7	20	2.24
	Debina (n=3)	Mean	7.65	7.98	-	6.23	0.84	12.5	5.5	14.9	25.5	-	11.9	15.7	-	10.8	-	23	12.1	3.8	6.49	5.28	15.5	11.6	2.47
	Moshofilero (n=4)	Mean	5.41	7.11	-	5.29	0.81	10.93	6.06	10.1	14	-	10.9	16.3	-	4.77	-	17.5	5.41	2.36	3.68	3.5	11.7	8.28	2.1
	Asyrtiko (n=4)	Mean	5.47	5.54	-	4.1	0.47	11	5.82	9.05	16	-	12.3	16.3	-	2.63	-	15.7	5.37	1.93	2	2.4	9.12	7.24	0.74
	Muscat d'Alexandrie (n=8)	Mean	20.4	5.77	-	13.2	0.69	158.1	12.9	23.8	33.2	-	21.4	30.2	-	3.92	-	39.2	17.8	4.12	7.8	7.71	23.6	23.7	3.2
	Muscat white (n=4)	Mean	16	5.48	-	12	0.84	199	14.3	14.6	18.9	-	26.3	32.6	-	11.6	-	24.6	10.7	2.08	6.46	6.36	14.9	15	1.88
	Chardonnay (n=4)	Mean	18.5	18.1	-	18.6	0.71	132	13.8	36.9	58.2	-	28.3	83.6	-	13.5	-	37.1	17.4	3.67	12.9	6.19	24	17.2	2.25
Tuberoso et al [20]	Vernaccia di Oristano (n=11)	Range	nd-1.3	nd-46.5	-	4.4-29.4	33.5-119.8	0.7-88.5	5.5-21.7	30.8-181.6	121.8-369.2	nd-14.4	1.8-12.6	13.3-61.9	212.2-1409.3	nd-5.9	nd-1.5	4.9-29.3	nd-1.1	nd-0.6	4.7-18.6	-	-	-	-
		Mean	0.9	21.9	-	15	80.1	17.9	16.2	100	265.2	6.7	7	37.2	844.7	3.5	0.9	17.1	1	0.6	11.9	-	-	-	-
Gomez-Alonso et al [21]	Airen white, Spanish (n=14)	Mean	9.12	15.13	-	10.31	9.63	25.95	7.89	14.48	27.22	-	8.46	25.96	904	4.6	7.94	22.96	8.89	3.65	8.53	5.84	15.27	11.04	2.79
		Range	5.57-14.79	3.4-28.49	-	3.46-33.41	3.16-31.05	17.89-36.75	4.64-15.46	2.95-24.58	9.79-49.96	-	2.85-16.61	11.84-53.6	592-1013	1.18-11.09	2.33-15.89	8.99-47.94	3.52-16.21	2.24-6.6	2.68-13.12	1.81-9.64	4.06-29.42	3.84-20.59	0.37-7.6
Bouzas-Cid et al [41]	Portugal Albarino white	Range	2.85-7.04	1.01-14.31	-	1.62-7.08	0.16-1.02	3.49-17.37	1.74-5.89	5.48-21.12	3.82-14.58	-	1.16-5.28	2.1-16.5	11.95-2139.78	0.19-1.85	nq-0.89	1.91-19.28	0.35-5.47	0.22-3.39	2.0-11.2	0.62-3.91	1.4-14.68	0.92-9.98	0.34-1.3
Kutlan et al [40]	Hungarian WV	Mean	-	2.22	-	1.04	1.3	21.3	9.04	4.78	8.88	-	0.38	21.1	-	-	-	9.26	14.1	1.46	12	4.24	9	15.1	4.64
Reference	Wine	Value (mg/L)	Histamine	Ethanolamine	Methylamine	Ethylamine	Putrescine	Serotonin	Cadaverine	Tyramine	Phenethylamine	Tryptamine	Tryptamine+Phenethylamine
Aszú and botrytized wine
This study	Aszú (n=8)	Mean	nd	0.867	0.16	0.66	0.1	0.206	0.054	0.273	-	-	12.79
		Range	-	0.22-1.27	0.02-0.32	0.08-1.49	0.05-0.19	0.05-0.50	nd-0.09	0.10-0.49	-	-	3.8-26.52
Hajos et al [1]	Aszú_1997	Mean	0.31	-	-	-	4.1	-	0.31	1.98	18.04	-	-
	Aszú_1998	Mean	0.38	-	-	-	1.47	-	0.28	0.94	11.18	-	-
Kiss et al [4]	Hungarian botrytized wine (n=32)	Range	0.06-0.21	-	-	-	1.09-8.72	-	0.04-0.4	0.21-2.72	4.56-23.6	-	-
	non-Hungarian botrytized wines (n=7)	Range	nd-3.49	-	-	-	0.23-4.24	-	0.03-0.29	0.06-5.91	2.25-20.3	-	-
Furmint and white wine
This study	Furmint (n=8)	Mean	nd	2.608	0.139	0.126	0.333	0.146	0.058	0.234	-	-	0.191
		Range	-	1.97-3.69	0.03-0.26	0.09-0.16	0.14-0.79	0.08-0.28	nd-0.11	0.09-0.38	-	-	0.08-0.32
Romero et al [49]	Spanish white (n=6)	Mean	1.17	-	-	-	4.31	-	0.66	0.48	-	-	-
		Range	0.37-2.85	-	-	-	1.48-12.61	-	nd-1.16	nd-1.44	-	-	-
Bover-Cid et al [51]	Cabernet Sauvignon (n=10)	Range	nd-1.1	-	-	-	2.1-9.7	nd-0.6	nd-0.6	nd-2.3	nd-1.7	nd	-
		Mean	0.2	-	-	-	4	0.1	0.1	0.2	nd	nd	-
Soufleros et al [19]	Greek white (n=47)	Range	nd-5.95	-	nd-2.0	nd-1.96	nd-3.22	-	nd-4.44	nd-2.54	nd-7.82	-	-
		Mean	0.41	19.2	0.13	0.39	0.98	-	0.81	0.42	0.5	-	-
	Roditis (n=14)	Mean	0.35	0.41	0.13	-	0.84	-	0.75	0.42	1.05	-	-
	Debina (n=3)	Mean	0.63	0.04	nd	-	0.97	-	1.75	0.47	nd	-	-
	Moshofilero (n=3)	Mean	nd	0.07	0.02	-	1.22	-	0.2	0.04	0.05	-	-
	Malagouzia (n=2)	Mean	0.06	0.53	0.11	-	0.2	-	0.08	0.29	0.1	-	-
	Asyrtiko (n=5)	Mean	0.73	0.39	0.03	-	1.31	-	1.03	0.35	0.04	-	-
	Chardonnay (n=3)	Mean	0.04	0.15	0.11	-	0.9	-	0.72	0.33	0.33	-	-
	Muscat white (n=4)	Mean	0.37	0.83	0.11	-	1.16	-	0.18	0.44	nd	-	-
	Muscat d'Alexandrie (n=7)	Mean	1.09	0.37	0.32	-	1.22	-	2.34	0.85	0.15	-	-
Hernandez-Borges et al [46]	Italian white (n=3)	Range	1.45-1.97	4.66-7	-	-	1.83-2.23	-	nd-0.20	0.67-1.14	0.99-1.19	-	-
		Mean	1.66	6.01	-	-	1.99	-	0.07	0.86	1.09	-	-
Torre et al [50]	Sicilian white (n=4)	Range	0.04-1.16	-	-	-	-	-	-	nd-0.17	nd	nd	-
		Mean	0.33	-	-	-	-	-	-	0.08	-	-	-
Hajos et al [1]	Harslevelu	Mean	0.04	-	-	-	2.27	-	0.07	0.26	0.15	-	-
	Furmint	Mean	0.02	-	-	-	2.55	-	0.11	0.05	0.4	-	-
	Muscat Ottonel	Mean	0.04	-	-	-	2.14	-	0.19	0.31	3.09	-	-
Kutlan et al [40]	Hungarian white wine	Mean	-	5.56	0.2	0.64	1.26	-	1.22	nd	0.16	-	-
Kiss et al [4]	Furmint (n=1)	Mean	0.09	-	-	-	1.48	-	0.11	0.12	3.05	-	-
	Hungarian white (n=8)	Range	nd-1.43	-	-	-	0.7-4.01	-	0.04-1.01	0.07-3.24	0.06-3.05	-	-
Proestos et al [32]	Greek white (n=17)	Range	0.18-1.13	-	nd-0.49	nd-0.17	nd-9.07	-	nd-0.13	nd-1.16	-	nd-0.51	-
Henriques-Aedo et al [48]	Sauvignon Blanc (n=10)	Range	0.51-2.91	-	-	-	1.51-12.86	-	0.07-0.84	nd-0.42	nq-2.05	-	-
Martuscelli et al [47]	Chardonnay, Passerina, Pecorino, and Trebbiano (n=19)	Mean	0.18	-	-	4.06	2.24	-	0.79	0.41	nd		-
		Range	0-3.4	-	-	1.1-8.6	0.8-12.8	-	0.3-1.2	0-6.8			-
Tuberoso et al [20]	Vernaccia di Oristano (n=11)	Range	nq-16.6	-	nd-7.0	0.7-4.2	2.8-25.3	-	0.2-1.1	nd-6.0	0.2-2.4	nd-0.4	-
		Mean	12.2	-	3.8	2.2	13.3	-	0.6	3.1	0.9	0.4	-
Vinci et al [43]	Italian white (n=24)	Range	nd-4.42	-	-	-	nd-4.22	nd-2.41	nd-4.22	nd-3.71	nd-3.22	nd-1.28	-
Gomez-Alonso et al [21]	Airen white, Spanish (n=14)	Mean	0.3	-	-	-	6.16	-	0.23	0.91	0.04	0.1	-
		Range	nd-0.67	-	-	-	3.88-18.43	-	0.15-0.33	nd-5.48	nd-0.09	nd-0.27	-
Manetta et al. [30]	Abruzzo Italian white wine (n=5)	Range	nd	8.5-11.4	nd	0.3-1.6	1.2-1.6	-	0.7-1.0	nd-0.9	nd	-	-
Essence
This study	Essence (n=2)	Mean	nd	0.619	0.149	0.392	0.133	22.07	0.084	0.353	-	-	6.524
		Range	-	0.40-0.84	0.12-0.18	0.25-0.53	0.05-0.22	0.24-43.89	0.08-0.09	0.28-0.43	-	-	3.41-9.64
Kiss et al [4]	Hungarian essence (n=4)	Range	0.07-0.16	-	-	-	2.06-4.29	-	0.07-0.16	1.05-2.71	15.6-19.9	-	-
Wine vinegar
This study	WV (n=4)	Mean	nd	0.479	0.05	0.107	0.058	nd	0.05	0.106			2.144
		Range	-	0.30-0.61	0.03-0.07	0.08-0.14	0.01-0.15	-	0.04-0.05	0.04-0.24			1.19-4.21
Kutlan et al [40]	Hungarian WV	Mean	-	3.44	0.26	0.1	1.56	-	2.04	1.04	0.12	-	-
Ordonez et al [52]	Red WV (n=6)	Range	nq-0.26	-	nd	-	0.052-0.28	-	nd-0.060	nd-nq	nd	-	-
	White WV (n=4)	Range	nd-nq	-	nd	-	nq-0.10	-	nd-0.027	nd	nd	-	-
	Sherry WV (n=10)	Range	nd	-	nd	-	0.078-0.12	-	0.024-0.02	nd	nd	-	-

## Sheet: explanation
nd-not detected
nq-not quantified
Abbreviations:
His	Histidine
Asn	Asparagine
Tau	Taurine
Ser	Serine
Gln	Glutamine
Arg	Arginine
Gly	Glycine
Asp	Aspartate
Glu	Glutamate
Cit	Citrulline
Thr	Threonine
Ala	Alanine
Pro	Proline
Orn	Ornithine
Cys	Cysteine
Lys	Lysine
Tyr	Tyrosine
Met	Methionine
Val	Valine
Ile	Isoleucine
Leu	Leucine
Phe	Phenylalanine
Trp	Tryptophan
