# Supplementary material for: Comparative Analysis of Amino Acid and Biogenic Amine Compositions of Fermented Grape Beverages
Source: Metabolites. 2023 Jul 27;13(8):892. doi: 10.3390/metabo13080892 (PMC10456964; doi:10.3390/metabo13080892)
Supplement: Supplementary file 1 [file metabolites-13-00892-s001.zip › metabolites-2513780-supplementary/Table S2.xlsx]

## Sheet: Munka1
Table S2. The concentration (mg/L) of amino acids and biogenic amines.
Sample ID	Type	Year	Winery	Comment	His		Asn		Tau		Ser		Gln		Arg		Gly		Asp		Glu		Cit		Thr		Ala		Pro		Orn		Cys		Lys		Tyr		Met		Val		Ile		Leu		Phe		Trp
					Replicate1	Replicate2	Replicate1	Replicate2	Replicate1	Replicate2	Replicate1	Replicate2	Replicate1	Replicate2	Replicate1	Replicate2	Replicate1	Replicate2	Replicate1	Replicate2	Replicate1	Replicate2	Replicate1	Replicate2	Replicate1	Replicate2	Replicate1	Replicate2	Replicate1	Replicate2	Replicate1	Replicate2	Replicate1	Replicate2	Replicate1	Replicate2	Replicate1	Replicate2	Replicate1	Replicate2	Replicate1	Replicate2	Replicate1	Replicate2	Replicate1	Replicate2	Replicate1	Replicate2	Replicate1
4A	Aszú	2017	Szepsy	Újhegy	0.422113	0.399304	1.86884	1.8761	0.628253	0.626689	0.413792	0.450994	0.170107	0.145117	3.03979	3.0093	1.74463	1.74388	1.08217	1.05974	0.657303	0.656788	5.48902	5.48288	0.474336	0.473681	3.18987	3.19922	49.4219	49.4242	0.104076	0.104274	0.0419819	0.041255	0.644552	0.667723	1.34911	1.34458	0.328411	0.325725	2.87838	2.88013	2.63652	2.63783	3.72588	3.77311	3.8225	3.82167	0.127133
62A	Aszú	2008	Szepsy	6 baskets	0.648491	0.709236	0.53066	0.512956	0.294478	0.297669	1.44551	1.44236	0.69475	0.770888	15.3157	15.1641	2.14513	2.14362	1.00424	0.999581	1.69979	1.70443	1.05024	1.05243	1.01335	1.01717	3.66873	3.64244	39.8252	39.5506	0.0927763	0.0960142	0.14939	0.149148	0.0464884	0.0475117	7.88898	7.09528	0.860494	0.860867	3.04063	3.02013	1.86786	1.85278	3.86689	3.83935	5.94106	5.8915	0.0609627
60A	Aszú	2013	Szepsy	6 baskets	0.286813	0.278435	1.779	1.77173	0.439214	0.436273	0.814132	0.83762	0.301121	0.27299	5.71028	5.67805	1.96195	1.96458	1.56725	1.44946	1.18072	1.17969	3.53816	3.52678	0.498875	0.499113	3.78098	3.74935	58.1291	57.8476	0.147491	0.150068	0.0448292	0.0456167	0.554937	0.538125	2.74896	2.74443	0.492841	0.492393	3.0008	2.9844	2.65882	2.65357	3.90821	3.88722	4.42709	4.40727	0.0507512
337A	Aszú	2013	Szent Tamás	6 baskets	0.699229	0.716219	1.33283	1.34254	0.384961	0.39222	0.965514	0.95737	0.202039	0.22206	7.74406	7.69529	1.88914	1.88351	1.58256	1.5586	1.22736	1.23619	5.56348	5.52318	0.681605	0.688216	4.73424	4.72266	49.6982	49.5312	0.20465	0.21291	0.0750586	0.0766337	0.568021	0.540026	2.77523	2.75983	0.739932	0.752168	3.76344	3.75759	3.27072	3.2517	5.6954	5.67704	5.48018	5.45788	0.0664769
40A	Aszú	2013	Sauska	6 baskets	0.10163	0.105742	3.50845	3.4741	0.738886	0.745268	0.587401	0.585929	0.750794	0.76665	5.57005	5.52475	2.63683	2.57565	2.47832	2.42242	1.55936	1.56377	4.12246	4.07866	0.32895	0.330796	4.4006	4.36096	103.736	102.696	0.130706	0.133878	0.0518565	0.0525229	0.489956	0.463861	1.89002	1.86103	0.231052	0.231201	2.45956	2.43086	1.97017	1.95247	2.9546	2.92575	4.03146	3.98273	0.0625965
39A	Aszú	2013	Bardon	-	0.420716	0.41963	2.98723	2.99318	0.637014	0.631382	0.367027	0.362245	0.0336853	0.0294472	1.36007	1.35841	2.16127	2.15751	1.67373	1.67174	1.0483	1.05934	2.16547	2.16372	0.370344	0.369034	2.8883	2.89542	50.5444	50.6186	0.0457934	0.0460578	0.0514324	0.0509478	0.683292	0.681465	1.76064	1.76118	0.0608031	0.0602062	2.13857	2.14619	1.74259	1.74325	2.89033	2.90279	3.24433	3.25011	0
5A	Aszú	2000	Köhler	5 baskets	0.23305	0.23561	0.0930785	0.0885204	0.0453669	0.0464932	0.0643151	0.0649456	1.36195	1.34683	0	0	0.347687	0.346411	0.187405	0.186407	0.128592	0.128444	0.189304	0.186851	0.0692087	0.0693278	1.07888	1.08155	19.6112	19.659	0.0713664	0.0712342	0.09505	0.0959587	0.234562	0.234927	0.286765	0.287308	0.0168607	0.0166369	0.574504	0.574386	0.286672	0.286541	0.547307	0.546782	0.882115	0.88071	0
2134A	Aszú	1940	Muscal	6 baskets	1.14508	1.14275	1.16001	1.15737	0.236033	0.23597	2.77175	2.75388	0.883051	0.877717	14.7129	14.6981	3.13267	3.11465	3.80533	3.80466	1.03432	1.03359	0.595943	0.593753	1.65636	1.65755	8.49963	8.51745	37.3085	37.2779	0.0837234	0.0839877	0.129581	0.130065	1.03188	1.03598	4.45595	4.48495	0.138467	0.137572	4.78031	4.77269	3.24383	3.24318	4.24073	4.23745	5.00691	5.00443	0
334F	Furmint	2017	Szepsy	-	5.7673	6.09236	2.45809	2.44752	0.614111	0.611045	1.86325	1.86377	2.74743	2.75035	5.65627	5.68763	2.43302	2.43189	1.63314	1.6145	3.53112	3.55098	0.214883	0.224256	1.34367	1.35142	4.50662	4.51642	109.376	109.524	0.234518	0.238152	0.463982	0.465497	2.56783	2.57733	3.58524	3.59068	1.10311	1.12489	2.1497	2.14677	1.27419	1.26081	4.83886	4.8487	4.22969	4.23299	0.725527
63F	Furmint	2008	Szepsy	-	2.69978	2.72151	2.25991	2.25331	0.51493	0.517495	2.51691	2.53635	1.26214	1.2674	2.85688	2.87778	3.35563	3.35338	1.96522	1.98186	2.27978	2.27022	0.0812928	0.0838332	1.79037	1.80109	3.72663	3.72352	119.895	119.903	0.567363	0.568354	0.359361	0.359663	2.45892	2.47646	5.93282	5.9011	1.79425	1.79649	3.13083	3.12615	2.43058	2.43189	8.01645	8.02892	7.27001	7.27497	0.221896
61F	Furmint	2013	Szepsy	Hasznos	3.79289	3.91701	1.78692	1.79023	0.96766	0.966346	1.39349	1.3152	2.50557	2.50338	4.56056	4.58494	2.65823	2.66574	1.48872	1.4814	3.02426	3.02646	0.309578	0.307826	1.051	1.04754	3.25223	3.25713	105.511	105.722	0.0736131	0.0742078	0.445081	0.442355	1.68338	1.68996	2.27237	2.26694	0.75545	0.754928	1.5786	1.57801	1.04595	1.04444	3.4642	3.46748	3.52185	3.53094	0.0751566
338F	Furmint	2013	Szent Tamás	-	4.95426	4.93797	3.66369	3.67228	1.02066	1.0139	1.53274	1.53274	1.14793	1.1662	40.3395	40.4545	3.31096	3.32635	1.06666	1.06393	2.26212	2.25992	0.209539	0.206123	1.16797	1.16321	4.01395	4.02642	69.2852	69.4953	0.0759259	0.0748026	0.553701	0.550975	1.07991	1.05922	4.39344	4.53659	1.17272	1.17264	2.36936	2.3758	1.10773	1.1097	4.23089	4.24007	5.28278	5.29351	0.286433
44F	Furmint	2013	Sauska	Birsalmás, dry	4.03183	3.99925	2.73819	2.74677	0.55041	0.550285	1.82489	1.83802	1.82237	1.80848	6.69973	6.72064	2.97615	2.98178	1.73097	1.71433	2.79473	2.78738	0.183522	0.182821	1.65279	1.65339	5.09194	5.09194	89.3541	89.3979	0.141081	0.147821	0.271459	0.273216	1.43354	1.43902	2.13103	2.13375	1.1895	1.18905	2.38459	2.39045	1.40811	1.41205	5.18646	5.19827	5.80725	5.81634	0.0748503
45F	Furmint	2013	Bardon	Alpha, dry	1.75253	1.75641	3.40473	3.41993	0.73413	0.734443	1.39402	1.40716	1.22758	1.23854	4.50742	4.5231	2.47656	2.48519	1.00025	1.00091	2.62259	2.62406	0.406114	0.406814	1.51104	1.51163	5.16767	5.18994	53.9488	54.1353	0.296831	0.300994	0.515172	0.51493	1.63711	1.63097	3.50098	3.50007	0.886307	0.889292	1.86093	1.87323	1.0087	1.01132	3.75409	3.76786	4.29164	4.30155	0.0972135
339F	Furmint	2017	Patricius	-	1.4073	1.39877	2.58295	2.5803	0.382271	0.384336	2.07605	2.08814	1.75368	1.77779	7.1091	7.11084	2.91347	2.91272	2.38249	2.38848	4.06667	4.0652	0.0527352	0.0526476	1.44552	1.44195	4.35695	4.36452	79.8962	80.0401	0.30899	0.311237	0.22669	0.224388	3.89669	3.88719	4.87364	4.82019	1.55178	1.55104	2.65989	2.66399	2.20562	2.21021	8.04007	8.05843	6.47462	6.48784	0.710312
87F	Furmint	2016	Szepsy	-	0.719167	0.719942	2.41912	2.42374	0.501038	0.502227	1.4865	1.47494	2.0613	2.06057	4.14509	4.12593	2.57152	2.57227	1.3523	1.35829	3.18684	3.18757	0.0813804	0.0805044	1.0149	1.01014	3.47763	3.47228	96.8997	96.8422	0.136059	0.137446	0.311381	0.310594	2.46769	2.45161	3.21376	3.23732	0.869894	0.869969	1.75842	1.75549	1.12413	1.12347	3.93248	3.92526	4.22473	4.22308	0.0590225
46E	Essence	2013	Pauleczki	Szőlőbirtok muscat lunel	0.450119	0.45136	3.21052	3.25742	0.766669	0.762351	1.32624	1.32939	0.134741	0.133572	6.30778	6.32782	1.63315	1.62489	1.10273	1.11604	1.08729	1.09023	0.0458148	0.0462528	0.802869	0.805251	4.7093	4.71286	48.9032	48.9579	0.0314541	0.0312558	0.0256859	0.0255648	0.405897	0.405239	1.45874	1.44488	0.0188005	0.0190989	1.23008	1.2125	1.66389	1.66258	2.89623	2.90082	3.61188	3.61766	0
2173E	Essence	1940	Muscal	-	0.732821	0.743372	1.39981	1.39446	0.210627	0.211754	2.05503	2.07553	0.714552	0.718643	10.2203	10.2412	2.49758	2.50696	2.39314	2.40379	0.760736	0.761324	0.552668	0.553982	1.22634	1.22872	6.88621	6.90626	31.5393	31.6228	0.0737453	0.0736792	0.129823	0.129702	0.868296	0.863179	3.66044	3.66588	0.106834	0.105044	4.25665	4.26719	3.00904	3.01691	3.89247	3.91215	4.63606	4.65671	0
EC1	Grape vinegar	-	-	late harvest, starting from concentrated grape must	0.620718	0.608227	0.880712	0.873247	0.0366689	0.0371696	1.29944	1.25793	0	0	4.48826	4.54314	1.2015	1.2548	1.03286	1.03818	1.86855	1.87296	0	0	1.14719	1.1473	1.89094	1.87891	16.8878	16.7422	0.160707	0.164077	0.028412	0.0284726	1.07121	1.07194	2.99993	3.01262	0.105044	0.104745	1.36773	1.34605	1.62546	1.62277	1.54846	1.536	2.6959	2.66451	0
EC2	Aszú balsamic vinegar	-	-	furmint wine vinegar ripened on aszú pomace bed	1.19008	1.13189	0.465723	0.477944	0.032977	0.0337905	2.26889	2.27099	0	0	16.839	16.6483	0.838157	0.816762	1.3716	1.33965	1.42812	1.43253	0	0	1.72492	1.72319	3.0304	3.01436	14.5887	14.3458	0.0837894	0.0828643	0.0350758	0.0352576	0.454724	0.456844	3.85796	3.74199	0.279843	0.272905	1.9154	1.89139	1.69163	1.68855	1.72357	1.71505	3.32197	3.30297	0
EC3	Tokaj noble vinegar	-	-	ripened on pomace bed of aszú berries for 5 years	0.730028	0.733131	0.805668	0.827203	0.0215258	0.0225896	1.50016	1.51435	0	0	3.31938	3.33941	1.46199	1.51266	3.52382	3.59969	2.37174	2.41073	0	0	1.82206	1.82909	3.8037	3.80236	10.0347	10.0503	0.0494939	0.0496261	0	0	2.53786	2.53713	3.30799	3.29168	0.680398	0.729264	3.12029	3.13552	2.40238	2.39844	3.17497	3.1671	2.75124	2.76858	0
EC4	Furmint vinegar	-	-	-	0.042669	0.0407295	0.145927	0.145794	0.0730876	0.0728373	0.590606	0.581673	0	0	0.172284	0.171413	1.20938	1.20412	1.62715	1.61983	1.54663	1.54119	0	0	0.403995	0.402983	1.99562	1.99428	36.5607	37.1133	0.311964	0.309056	0.0197491	0.0201126	1.55312	1.55875	2.16727	2.15368	0.0109669	0.0109669	1.03092	1.02799	0.973413	0.975118	1.56617	1.56617	1.94429	1.96659	0
[truncated: 19 more columns]
